# Supplementary material for: COVID-19 vaccination carries no association with childbirth rates in Sweden
Source: Commun Med (Lond). 2026 Jan 21;6:360. doi: 10.1038/s43856-026-01396-x (PMC13310814; doi:10.1038/s43856-026-01396-x)
Supplement: Supplementary file 4 — Supplementary Data [file 43856_2026_1396_MOESM4_ESM.xlsx]

## Sheet: Data
Date	Number of dose 2 vaccinations per 100,000 women	Number of dose 3 vaccinations per 100,000 women	Childbirth per 100,000 women (moving average)	Recorded miscarriages per 1000 childbirths (moving average)	Estimated conceptions leading to childbirth per 10,0000	Study period
2019-01			172.585	110.446	172.218
2019-02			189.422	101.216	165.081
2019-03			193.997	89.8	168.192
2019-04			203.697	87.3443	177.343
2019-05			198.39	94.1694	185.762
2019-06			202.416	85.2776	184.847
2019-07			200.22	83.3846	197.292
2019-08			198.39	84.326	200.586
2019-09			187.775	97.0372	211.018
2019-10			172.218	114.807	205.527
2019-11			165.081	102.57	198.756
2019-12			168.192	104.532	189.239
2020-01			177.343	78.0965	182.467
2020-02			185.762	92.5335	177.16
2020-03			184.847	85.2871	174.049
2020-04			197.292	93.5224	173.5
2020-05			200.586	86.3396	180.82
2020-06			211.018	79.8744	182.833
2020-07			205.527	94.0216	188.69
2020-08			198.756	96.1684	190.703
2020-09			189.239	106.981	200.22
2020-10			182.467	107.322	200.22
2020-11			177.16	115.778	198.573
2020-12			174.049	112.65	188.141
2021-01	18.1186		173.5	97.346	173.317	300
2021-02	919.109	1.64715	180.82	91.8219	169.656	300
2021-03	187.775	0	182.833	80.8678	170.022	300
2021-04	165.264	0	188.69	94.8211	175.696	300
2021-05	1568.08	1.0981	190.703	94.7295	175.879	300
2021-06	1865.67	2.1962	200.22	101.821	177.709	300
2021-07	1487.37	0	200.22	92.3245	181.369	300
2021-08	10756.4	1.0981	198.573	85.4196	185.03	300
2021-09	3978.96	41.7277	188.141	98.6413	183.199	300
2021-10	1818.45	54.3559	173.317	98.5463	183.565	300
2021-11	732.432	629.76	169.656	111.523	175.33	300
2021-12	793.376	2226.39	170.022	106.301	167.094	300
2022-01	578.149	6444.19	175.696	113.344	156.662	300
2022-02	241.582	4833.28	175.879	104.992	150.44	300
2022-03	120.242	1423.14	177.709	91.3498	156.296	300
2022-04	38.9825	525.989	181.369	82.9113	162.885	300
2022-05	37.3354	493.046	185.03	77.2409	168.375	300
2022-06	35.6882	235.542	183.199	75.0102	167.094	300
2022-07	16.4715	157.028	183.565	87.2269	171.669	300
2022-08	7.68669	142.204	175.33	106.626	176.794	300
2022-09	12.0791	115.849	167.094	133.064	176.611	300
2022-10	6.58859	64.2388	156.662	131.443	173.317	300
2022-11	3.2943	40.0806	150.44	127.101	166.179	300
2022-12	3.2943	53.8068	156.296	109.837	166.179	300
2023-01	5.49049	47.7673	162.885	103.148	151.172	300
2023-02	1.64715	13.1772	168.375	97.9251	142.021	300
2023-03	3.84335	9.88289	167.094	91.2498	135.798	300
2023-04	4.39239	4.94144	171.669	92.9645	143.851	300
2023-05	2.1962	7.68669	176.794	88.896	158.309	300
2023-06	1.64715	2.1962	176.611	95.3256	165.813	300
2023-07	1.0981	0.549049	173.317	96.147	176.977	300
2023-08	2.74525	1.0981	166.179	99.2248	174.232	300
2023-09	1.64715	3.84335	166.179	96.0502	171.486	300
2023-10	1.0981	3.84335	151.172	118.409	170.022	300
2023-11	1.64715	47.7673	142.021	112.862	166.179	300
2023-12	0.549049	21.962	135.798	126.995	157.211	300
2024-01		9.33384	143.851	101.945	144.217	300
2024-02		3.2943	158.309	92.6243	140.557	300
2024-03		2.1962	165.813	58.2012	145.498	300
2024-04		1.0981	176.977	37.4911	132.687	300
2024-05		0.549049	174.232	42.9302	128.478	300
2024-06			171.486	63.9646		300
2024-07			170.022	79.6446		300
2024-08			166.179	85.1204
2024-09			157.211	101.024
2024-10			144.217	114.83
2024-11			140.557	121.062
2024-12			145.498	110.93
2025-01			132.687	118.763
2025-02			128.478	123.67
2025-03
